# Supplementary material for: A 2-year longitudinal follow-up of performance characteristics in Chinese male elite youth athletes from swimming and racket sports
Source: PLoS One. 2020 Oct 12;15(10):e0239155. doi: 10.1371/journal.pone.0239155 (PMC7549762; doi:10.1371/journal.pone.0239155)
Supplement: S1 Data — (XLSX) [file pone.0239155.s001.xlsx]

## Sheet: PONE-D-20-12534R1_Data sheet
Sport	Endurance_versus_GameSports	Sport_Number	Birth_month	Test_month_T1	Test_age_T1	Body_height_cm_T1	Sitting_height_cm_T1	Arm_span_cm_T1	Arm_length_cm_T1	Leg_length_cm_T1	Chest_girth_cm_T1	Shoulder_width_cm_T1	Crista_width_cm_T1	Calf_girth_cm_T1	Thigh_circumference_cm_T1	Waist_girth_cm_T1	LowerLeg_length_cm_T1	Ankle_circumference_cm_T1	Subscapular_angle_mm_T1	Abdomen_mm_T1	Upper_arm_mm_T1	Tendon_length_cm_T1	Body_weight_kg_T1	Eye_hand_reaction_time	Back_strength_kg_T1	Heart_rate_rest_bpm_T1	Vital_capacity_ml_T1	Hemoglobin_mass_g_l_T1	Blood_pressure_mmHg_T1_sys	Blood_pressure_mmHg_T1_dia	Urine_protein_T1	Menarche_yr_mth_T1	Breast_T1	Pubes_Girls_T1	Testis_T1	Pubes_Boys_T1	Test_month_T2	Test_age_T2	Body_height_cm_T2	Sitting_height_cm_T2	Arm_span_cm_T2	Arm_length_cm_T2	Leg_length_cm_T2	Chest_girth_cm_T2	Shoulder_width_cm_T2	Crista_width_cm_T2	Calf_girth_cm_T2	Thigh_circumference_cm_T2	Waist_girth_cm_T2
Swimming 1	Endurance sport	1	2003-11	20160930	154	165	85.8	168	71.3	84.5	79	38.3	24.1	31.2	45.3	67.5	44	19.9	6	9	9	24.5	49.6	192	82	73	4015	137	113	58	#NULL!		#NULL!	#NULL!	5	0.5	20170322	160	168	89	172.2	72.5	87.8	83	38.1	24.9	33.3	49.3	72.8
Swimming 2	Endurance sport	1	2004-03	20160930	150	180.5	88.2	155.5	81.3	98.2	90	41.8	29.3	37.5	55	90.5	50.6	22.8	11	34	18.5	23.7	75.4	279	76	58	4005	117	128	62	1		#NULL!	#NULL!	4	0.5	20170322	156	186.5	92.6	191.5	81.4	103.2	92.6	41.6	29	38.3	56.3	83
Swimming 3	Endurance sport	1	2004-03	20160930	150	174	91.6	183	76.1	90	82	40.7	27.5	34	50.2	70.7	45.8	21.8	7.5	12.5	12	20.5	58.4	205	81	55	4111	136	115	60	#NULL!		#NULL!	#NULL!	4	0.5	20170322	156	178	95.5	186.5	80.3	92.2	86	40.3	28	35.1	53.8	74.4
Swimming 4	Endurance sport	1	2004-03	20160930	150	176.1	88.8	188.5	80.3	93.6	94.8	43.4	29.4	37.7	57.2	85.5	49.2	25.2	12	22	17.5	20.8	76.1	222	80	75	5181	132	120	70	0		#NULL!	#NULL!	5	0.5	20170322	156	180.2	93	193.4	81.6	98	94.2	42	27.7	38.2	57.2	82
Swimming 5	Endurance sport	1	2004-03	20160930	150	158	82	166.3	71.3	83.2	79	36.5	24.6	34.2	48.6	68.5	43.3	20.9	7.5	12	12.5	24.8	50.3	184	63	61	3320	120	123	60	#NULL!		#NULL!	#NULL!	3	0.5	20170322	156	161.6	82.6	171.5	73.8	88.2	82.2	38	26.1	34.1	42.8	68
Swimming 6	Endurance sport	1	2004-07	20160930	146	167	83.8	170.5	73.5	89.9	78.2	38.9	25.7	33.5	49.8	69	46.4	22.1	7.5	16	16	22	53.3	205	57	61	3115	111	105	68	0		#NULL!	#NULL!	2.5	0	20170322	152	171.7	87.6	176.7	76.3	92.9	81.2	38.2	26.5	32.8	47.4	71
Swimming 7	Endurance sport	1	2004-07	20160930	146	162.5	82.8	169.5	73.1	86.6	86	36.2	26	37.8	53	79	44.8	23.8	7.5	24	13.5	20.8	60.4	194	65	64	4275	131	122	60	1		#NULL!	#NULL!	3.5	0.5	20170322	152	167	86.5	175	72.5	90.5	91.2	37.4	26.8	36.1	54.2	83
Swimming 8	Endurance sport	1	2004-08	20160930	145	159	83	163.5	71.1	81	71	36.1	25.3	29	45	65	39.4	18.6	6	7	11	20.7	39.6	200	61	57	3390	144	110	70	0		#NULL!	#NULL!	1.5	0	20170322	151	160.1	85	167.3	72	84.2	76.2	36	27.5	29.6	45.3	68
Swimming 9	Endurance sport	1	2005-04	20160930	137	158	80.4	161.4	68.8	82.7	78	36.3	25.4	31.2	44	62	43.4	19.6	6	7	9.5	23.5	72.9	214	57	55	3230	118	103	53	#NULL!		#NULL!	#NULL!	2.5	0	20170322	143	159.7	82	165	70.5	84.8	78.2	34.7	24.5	31.6	45.3	62
Swimming 10	Endurance sport	1	2003-07	20160930	158	171	89.1	169.5	72.7	88.6	72	36	26	31	44	67	45.6	20.8	6.5	9.5	7.5	22.7	49.2	200	64	77	3298	143	103	63	-1		#NULL!	#NULL!	4	2.5	20170322	164	173.7	92.6	172	71.5	90.2	77.2	36.8	26	32.2	46.1	67
Swimming 11	Endurance sport	1	2003-11	20160930	154	164	85.1	169.7	72.5	85.8	77.8	38.4	24.5	33.2	45.2	67.3	43	22.5	6.5	7.5	8	23.1	50.1	262	52	68	3652	137	104	50	#NULL!		#NULL!	#NULL!	3	0.5	20170322	160	169.5	89	175.9	75.1	89.5	84.2	38	24.5	35.2	49.1	69.4
Swimming 12	Endurance sport	1	2004-06	20160930	147	166.1	86.5	171	73.3	87	82.8	39.3	27.1	36.5	51.8	74	43	23	6.5	12	10	21.7	59.9	220	86	71	3850	148	122	65	#NULL!		#NULL!	#NULL!	3.5	0.5	20170322	153	169.5	91	175.4	75	90.6	87.2	39	27.2	38	54.4	76
Swimming 13	Endurance sport	1	2005-10	20160930	131	157.4	80.7	157.1	68.8	83.8	72.8	33	23.6	38.3	42.3	59.8	42.6	18.2	6	11	14	23.4	40.5	173	53	40	3440	113	106	67	1		#NULL!	#NULL!	1	0	20170322	137	159	82	160	68.1	86.5	72	33	23.5	28.7	41.2	60
Swimming 14	Endurance sport	1	2005-11	20160930	130	154.6	80.5	157	66	81.6	72	37	23	35	46.5	60.3	41.1	20.3	5	8.5	15	21.2	40.7	212	55	68	2739	120	105	61	#NULL!		#NULL!	#NULL!	1	0	20170322	136	156	82	159	67.7	84.1	70.8	33.5	24	32.1	46	59.2
Swimming 15	Endurance sport	1	2005-11	20160930	130	150.5	77.8	157.9	68.1	78.2	72	34.6	20.9	29.6	39.5	61	39.7	18.2	4.5	5	6	21.6	35.7	206	64	60	3320	139	89	52	#NULL!		#NULL!	#NULL!	1.5	0	20170322	136	152.5	79.6	160	69.4	80.3	72.4	33.8	22	29.2	40.2	61.4
Swimming 16	Endurance sport	1	2006-04	20160930	125	146.4	75.9	146.7	63.1	77	75.6	34	24.5	31	47.4	71	38.4	18.8	9	17.5	12.5	18.5	42	244	30	62	2955	119	96	48	#NULL!		#NULL!	#NULL!	1	0	20170322	131	176	93.7	180	75	91.7	89.2	38.6	27.6	36.2	49.7	71
Badminton 1	Racket sports	2	2005-03	20160930	138	151	78.2	151.5	64.3	78.1	69	34.2	21.7	29	41	52.5	38.4	17.8	5.5	5.5	7	21.7	35.9	204	50	90	3165	109	108	70	-1		#NULL!	#NULL!	2.5	0	20170322	144	154.7	82.4	156.2	66.3	81.2	70.2	33.7	22.6	31.3	44.1	62.2
Badminton 2	Racket sports	2	2005-03	20160930	138	143	74.4	146	63.3	75.4	67	32.9	24.1	28.7	43	58	37	18	5	5.5	6	21.5	34.2	270	58	68	2253	123	111	67	-1		#NULL!	#NULL!	1.5	0	20170322	144	145.5	77	149.3	62.9	76.3	72.2	32.5	25.5	29.1	44	60.8
Badminton 3	Racket sports	2	2005-07	20160930	134	144.5	75.1	140.8	58.9	73.4	65.3	31.2	21.4	29	40.5	59	37	19.1	7	11.5	12.5	18.6	34.2	198	45	68	2100	108	92	60	0		#NULL!	#NULL!	1.5	0	20170322	140	146	77.6	142.5	60	75.6	66	31	21.5	29.4	41.2	59.8
Badminton 4	Racket sports	2	2004-09	20160930	144	151	77.9	151.2	63.1	79.1	78.5	34	25	34.7	50.8	73.8	41.7	20.9	13	24.5	24	20.4	47.7	251	56	66	2235	126	106	62	-1		#NULL!	#NULL!	2	0	20170322	150	153	79.5	154.7	66.3	79.7	79.2	34.2	25	33	48.3	72
Tabletennis 1	Racket sports	2	2003-09	20160930	156	156	80.6	159.5	70.1	83.7	68	34.9	25.1	30	45	64	42.3	19.3	5.5	6	9	22	41.5	195	57	70	2949	127	104	57	0		#NULL!	#NULL!	3	0	20170322	162	161	83.3	165	70.5	86.2	73.8	34.2	26.1	31.3	46.7	67.8
Tabletennis 2	Racket sports	2	2003-11	20160930	154	167	88.5	180.7	72.76	86.1	79	37.5	25.6	33	50.5	68.5	43.2	21	7	7.5	7	23.9	50.26	183	87	76	2910	120	114	55	-1		#NULL!	#NULL!	4.5	0.5	20170322	160	169.2	90.6	166	68.8	86.5	86.5	37.7	26.9	34.3	53.6	74.4
Tabletennis 3	Racket sports	2	2004-05	20160930	148	160.5	81.3	162.3	70.2	86	89	37.3	28.2	36	56	85	43.2	26.1	11	31	19	19.2	63.7	265	85	77	2860	91	107	70	#NULL!		#NULL!	#NULL!	3	0.5	20170322	154	164.2	84.5	165.4	70.2	90.4	88	35.2	29.5	33.6	54.2	75
Tabletennis 4	Racket sports	2	2004-02	20160930	151	169	#NULL!	171.8	73.5	88	72	#NULL!	#NULL!	33	43.5	62.3	42.7	20.4	5.5	5	6	21.3	45.7	175	57	57	2960	113	111	72	#NULL!		#NULL!	#NULL!	4	0.5	20170322	157	173	90.7	176.5	75.4	91.5	74.5	35.8	26.8	33.4	46	63
Tabletennis 5	Racket sports	2	2004-05	20160930	148	158.1	80.4	151.5	68.3	82.8	64.9	33	23.5	29	37.3	56	41.1	16.9	5	4	6	22.6	34.9	236	43	60	2570	120	166	76	0		#NULL!	#NULL!	2	0	20170322	154	160	83.3	159.5	70	85.7	68	33.5	23.7	29.1	39.7	59
Tabletennis 6	Racket sports	2	2004-11	20160930	142	147.4	77.1	150	63.5	78.1	65.7	32.5	23	30.6	41.5	62	39.6	18.6	5.5	5	9.5	18.7	35.8	236	55	60	2383	119	110	78	#NULL!		#NULL!	#NULL!	1	0	20170322	148	149	78.1	151.5	62.9	78.4	69.2	33.4	24	30.8	43.6	63.8
Tabletennis 7	Racket sports	2	2004-01	20160930	152	157.5	81	152.3	65	82.3	70.2	33.3	24	32.8	44.2	67	41.7	21.6	7	12	11	21.3	42.9	191	54	82	2345	141	116	55	-1		#NULL!	#NULL!	3	0	20170322	158	160	83.2	155.6	65.6	84.1	70.4	34.2	25	32	43.5	61.2
[truncated: 119 more columns]
